# Supplementary material for: An Evaluation of the Impact of Increasing the Awareness of the WHO Access, Watch, and Reserve (AWaRe) Antibiotics Classification on Knowledge, Attitudes, and Hospital Antibiotic Prescribing Practices
Source: Antibiotics (Basel). 2023 May 23;12(6):951. doi: 10.3390/antibiotics12060951 (PMC10295604; doi:10.3390/antibiotics12060951)
Supplement: Supplementary file 1 [file antibiotics-12-00951-s001.zip]

Archive with 1 entries (1 files):
- antibiotics-2357024-supplementary.pdf
